# Supplementary material for: Factors controlling Mn and Zn contents in leaves of silver and downy birch in acidified soils of Central Europe and Norway
Source: Environ Sci Pollut Res Int. 2024 Jan 9;31(6):9642–60. doi: 10.1007/s11356-024-31837-w (PMC10824807; doi:10.1007/s11356-024-31837-w)
Supplement: Supplementary file 2 — Supplementary file2 (XLSX 14 KB) Table S1. FECs from seasonal sampling in the Beskid Mountains, subset VH. [file 11356_2024_31837_MOESM2_ESM.xlsx]

## Sheet: List 1
Environmental Science and Pollution Research
Factors controlling Mn and Zn contents in leaves of silver and downy birch in acidified soils of central Europe and Norway
Gabriela Bílková1,2,*, Michaela Königová1, Věra Hýlová3, Jitka Elznicová1, Hans von Suchodoletz4, Belinda Flem5, Tomáš Matys Grygar2,*
1 Faculty of Environment, J. E. Purkyně Universtity in Ústí nad Labem, Pasteurova 15, 400 96 Ústí nad Labem, Czech Republic
2 Institute of Inorganic Chemistry of Czech Academy of Sciences, 250 68 Řež, Czech Republic
3 Náměstí Generála Svobody 985/23, 700 30Ostrava, Czech Republic
4 Geoinformatics and Remote Sensing Group, Institute of Geography, Leipzig University, Johannisallee 19a, D - 04103 Leipzig, Germany
5 Geological Survey of Norway, POB 6315 Torgarden, N-7491 Trondheim, Norway
* corresponding authors, Gabriela.Bilkova@ujep.cz, grygar@iic.cas.cz
Site	Latitude (°)	Longitude (°)	Altitude (m a.s.l.)	Geology	Mn (mg/kg)
					7 May, 2022	20 May, 2022	11 June, 2022	3 July, 2022	29 July, 2022	25 August, 2022	23 September, 2022	13 October, 2022
VH B	50.7065	13.5827	750	Sandstone, mudrock	1511	1278	1418	1727	1781	1813	2099	1972
VH F M	50.7065	13.5827	740	Sandstone, mudrock	883	1433	1788	2236	2389	1726	2024	1986
VH F S	50.7065	13.5825	740	Sandstone, mudrock	644	693	1029	1270	1122	983	1079	1211
VH K 1	50.7065	13.5825	730	Sandstone, mudrock	994	1106	1522	1710	1427	1598	1646	1651
VH K 2	50.7102	13.5793	730	Sandstone, mudrock	1080	1011	1448	1929	1736	1253	1311	1857
VH M	50.7092	13.5574	640	Sandstone, mudrock	446	539	615	798	828	752	879	1050
VH PK D	50.7092	13.5574	750	Sandstone, mudrock	1954	1660	1584	2535	3026	2791	2597	2897
VH PK H	50.7092	13.5574	750	Sandstone, mudrock	2392	2246	2951	2516	2662	2432	2893	2502
VH PS M	50.709	13.5564	740	Sandstone, mudrock	1080	2257	2350	1673	1446	1612	1826	2259
VH PS S	50.6932	13.5579	740	Sandstone, mudrock	728	827	1268	1466	1568	1769	2055	2358
VH SP M	50.6932	13.5579	690	Sandstone, mudrock	440	985	997	1094	1144	1099	1196	1372
VH SP S	50.6933	13.5578	690	Sandstone, mudrock	741	1069	980	1229	1291	1304	1417	1819
VH SS O	50.642	13.6122	700	Sandstone, mudrock	538	628	735	846	905	981	960	1058
VH SS P	50.642	13.6122	700	Sandstone, mudrock	338	739	819	936	962	1366	1560	2030
