# Supplementary material for: Factors controlling Mn and Zn contents in leaves of silver and downy birch in acidified soils of Central Europe and Norway
Source: Environ Sci Pollut Res Int. 2024 Jan 9;31(6):9642–60. doi: 10.1007/s11356-024-31837-w (PMC10824807; doi:10.1007/s11356-024-31837-w)
Supplement: Supplementary file 3 — Supplementary file3 (XLSX 14 KB) Table S2. FECs from seasonal sampling in the Ore Mountains, subset MKB. [file 11356_2024_31837_MOESM3_ESM.xlsx]

## Sheet: List 1
Environmental Science and Pollution Research
Factors controlling Mn and Zn contents in leaves of silver and downy birch in acidified soils of central Europe and Norway
Gabriela Bílková1,2,*, Michaela Königová1, Věra Hýlová3, Jitka Elznicová1, Hans von Suchodoletz4, Belinda Flem5, Tomáš Matys Grygar2,*
1 Faculty of Environment, J. E. Purkyně Universtity in Ústí nad Labem, Pasteurova 15, 400 96 Ústí nad Labem, Czech Republic
2 Institute of Inorganic Chemistry of Czech Academy of Sciences, 250 68 Řež, Czech Republic
3 Náměstí Generála Svobody 985/23, 700 30, Ostrava, Czech Republic
4 Geoinformatics and Remote Sensing Group, Institute of Geography, Leipzig University, Johannisallee 19a, D - 04103 Leipzig, Germany
5 Geological Survey of Norway, POB 6315 Torgarden, N-7491 Trondheim, Norway
* corresponding authors, Gabriela.Bilkova@ujep.cz, grygar@iic.cas.cz
Site	Latitude (°)	Longitude (°)	Altitude (m a.s.l.)	Geology	Mn (mg kg-1)
					23 May 2022	14 June, 2022	4 July, 2022	2 August, 2022	12 September, 2022	28 September, 2022
MKB1A	50.7065	13.5827	755	Granite porphyry	681	483	646	690	745	844
MKB1-B	50.7065	13.5827	755	Granite porphyry	606	638	928	1106	1065	965
MKB2-A	50.7065	13.5825	754	Granite porphyry	859	740	754	1101	948	955
MKB2-B	50.7065	13.5825	754	Granite porphyry	709	903	1049	1383	1138	1032
MKB3	50.7102	13.5793	736	Ignimbrite and porphyry	290	198	326	378	477	409
MKB4-A	50.7092	13.5574	733	Metagranite	1384	1672	2698	2873	2563	2485
MKB4-B	50.7092	13.5574	733	Metagranite	1667	2965	2429	2725	2580	1292
MKB4-C	50.7092	13.5574	733	Metagranite	1878	2205	2593	2684	2262	2132
MKB5	50.709	13.5564	722	Metagranite	1413	1479	1548	1579	2181	2216
MKB6	50.6932	13.5579	798	Basalt	563	564	568	742	765	762
MKB7	50.6932	13.5579	799	Basalt	640	477	749	873	718	758
MKB8	50.6933	13.5578	798	Basalt	623	644	817	931	1003	897
MKB9-A	50.642	13.6122	843	Granite porphyry	664		657	664	906	909
MKB9-B	50.642	13.6122	843	Granite porphyry	692	534	888	1063	926	831
MKB10-A	50.6419	13.6131	830	Granite porphyry	687	655	627	814	770	925
MKB10-B	50.6419	13.6131	830	Granite porphyry	758	521	613	676	857	792
MKB11	50.6352	13.5999	794	Metagranite	484	474	551	551	595	772
MKB12	50.635	13.5999	793	Metagranite	311	397	542	573	699	594
MKB13	50.6351	13.6001	794	Metagranite	375	340	373	461	467	492
MKB13B	50.6351	13.6001	794	Metagranite			343	373	361	412
MKB14	50.7101	13.5792	734	Ignimbrite and porphyry			387	456	445
MKB15	50.7105	13.5789	737	Ignimbrite and porphyry			161	187	226
MKB16	50.7092	13.557	729	Granite porphyry			1557	2311	2320
MKB17	50.6176	13.6216	497	Granite porphyry					4548
MKB18	50.6177	13.6219	498	Granite porphyry					4049
