# Supplementary material for: Factors controlling Mn and Zn contents in leaves of silver and downy birch in acidified soils of Central Europe and Norway
Source: Environ Sci Pollut Res Int. 2024 Jan 9;31(6):9642–60. doi: 10.1007/s11356-024-31837-w (PMC10824807; doi:10.1007/s11356-024-31837-w)
Supplement: Supplementary file 4 — Supplementary file4 (XLSX 36 KB) Table S3. FECs from Central European sampling subset GB. [file 11356_2024_31837_MOESM4_ESM.xlsx]

## Sheet: List1
Environmental Science and Pollution Research
Factors controlling Mn and Zn contents in leaves of silver and downy birch in acidified soils of central Europe and Norway
Gabriela Bílková1,2,*, Michaela Königová1, Věra Hýlová3, Jitka Elznicová1, Hans von Suchodoletz4, Belinda Flem5, Tomáš Matys Grygar2,*
1 Faculty of Environment, J. E. Purkyně Universtity in Ústí nad Labem, Pasteurova 15, 400 96 Ústí nad Labem, Czech Republic
2 Institute of Inorganic Chemistry of Czech Academy of Sciences, 250 68 Řež, Czech Republic
3 Náměstí Generála Svobody 985/23, 700 30, Ostrava, Czech Republic
4 Geoinformatics and Remote Sensing Group, Institute of Geography, Leipzig University, Johannisallee 19a, D - 04103 Leipzig, Germany
5 Geological Survey of Norway, POB 6315 Torgarden, N-7491 Trondheim, Norway
* corresponding authors, Gabriela.Bilkova@ujep.cz, grygar@iic.cas.cz
Sample	Group, Subset	Subset 2nd Level	Date	Geology	Latitude (°)	Longitude (°)	Altitude (m a.s.l.)	Mg (%)	P (%)	K (%)	Ca (%)	Mn (mg/kg)	Zn (mg/kg)
GB HARZ 1	(Germany)	Harz Mts.	22 August, 2022	clay and quartzite shales	51.5818	11.0126	502	0.113596	0.0341514	0.812369	0.420756	1886.7	124.549
GB HARZ 2	(Germany)	Harz Mts.	22 August, 2022	clay and quartzite shales	51.5798	11.0111	514	0.147281	0.0670836	3.26556	1.10391	4205.4	277.191
GB HARZ 6	(Germany)	Harz Mts.	22 August, 2022	clay and quartzite shales	51.5866	11.0125	504	0.203281	0.0414648	0.987265	1.42964	1060.79	129.917
GB HARZ 19	(Germany)	Harz Mts.	23 August, 2022	greywacke	51.8322	10.3564	559	0.247051	0.0405658	0.671255	0.703078	687.711	308.328
GB HARZ 27	(Germany)	Harz Mts.	23 August, 2022	greywacke	51.6189	10.5375	560	0.408781	0.0375745	0.408135	0.555559	1818.48	251.536
GB HARZ 21	(Germany)	Harz Mts.	23 August, 2022	greywacke and shale	51.7662	10.3099	573	0.30156	0.065599	0.51986	0.447567	976.668	203.934
GB HARZ 22	(Germany)	Harz Mts.	23 August, 2022	greywacke and shale	51.7683	10.306	562	0.125294	0.0430153	0.402466	0.251424	567.386	216.014
GB HARZ 23	(Germany)	Harz Mts.	23 August, 2022	quartz and porphyry	51.6219	10.5265	654	0.211158	0.0391285	0.806892	0.553968	2401.63	176.905
GB HARZ 24	(Germany)	Harz Mts.	23 August, 2022	quartz and porphyry	51.6192	10.5289	650	0.216214	0.0591638	0.491721	0.491625	2054.89	176.197
GB HARZ 25	(Germany)	Harz Mts.	23 August, 2022	quartz and porphyry	51.6178	10.5289	611	0.177277	0.0429673	0.600475	0.456683	3355.23	181.269
GB HARZ 26	(Germany)	Harz Mts.	23 August, 2022	quartz and porphyry	51.6173	10.5282	603	0.431702	0.0394818	0.485903	1.16405	2801.39	256.544
GB HARZ 3	(Germany)	Harz Mts.	22 August, 2022	quartz porphyry	51.5801	11.0067	580	0.108808	0.0616115	0.971341	0.560771	2659.1	174.963
GB HARZ 4	(Germany)	Harz Mts.	22 August, 2022	quartz porphyry	51.5813	11.0063	586	0.164592	0.0400802	0.400265	0.850016	3808.75	504.731
GB HARZ 5	(Germany)	Harz Mts.	22 August, 2022	quartz porphyry	51.5843	11.0093	565	0.204919	0.0565227	0.822008	0.748192	5251.55	411.849
GB HARZ 10	(Germany)	Harz Mts.	22 August, 2022	quartz rocks	51.6165	10.9166	534	0.164822	0.0465443	0.554438	0.413074	2882.89	230.716
GB HARZ 7	(Germany)	Harz Mts.	22 August, 2022	quartz rocks	51.6157	10.9127	552	0.175148	0.0450507	0.471479	0.493429	2420.26	96.961
GB HARZ 9	(Germany)	Harz Mts.	22 August, 2022	quartz rocks and shales	51.6207	10.9009	583	0.193894	0.0415299	0.503623	0.343961	913.532	60.2094
GB HARZ 8	(Germany)	Harz Mts.	22 August, 2022	quartz rocs and shales	51.6138	10.9027	559	0.128261	0.0493967	0.422607	0.373138	2263.7	153.681
GB HARZ 15	(Germany)	Harz Mts.	23 August, 2022	quartzite	51.8506	10.3702	705	0.155993	0.0519406	0.561913	0.546043	5398.12	244.54
GB HARZ 18	(Germany)	Harz Mts.	23 August, 2022	quartzite	51.8498	10.3381	559	0.145228	0.0509187	1.19545	0.831954	3306.02	132.445
GB HARZ 11	(Germany)	Harz Mts.	22 August, 2022	rhyolite + alkali rhyolite	51.6368	10.6938	583	0.206922	0.0444205	0.531933	1.23875	1104.93	120.254
GB HARZ 12	(Germany)	Harz Mts.	22 August, 2022	rhyolite + alkali rhyolite	51.6357	10.6888	525	0.189279	0.0508382	0.580215	1.08351	358.804	108.558
GB HARZ 13	(Germany)	Harz Mts.	22 August, 2022	rhyolite + alkali rhyolite	51.6345	10.6858	536	0.304818	0.0529375	0.473688	0.541514	1279.7	300.716
GB HARZ 14	(Germany)	Harz Mts.	22 August, 2022	rhyolite + alkali rhyolite	51.635	10.6926	604	0.249654	0.0490952	0.558265	0.83491	2121.98	210.625
GB HARZ 20	(Germany)	Harz Mts.	23 August, 2022	sediment and dolerite	51.7752	10.3383	586	0.287237	0.0364001	0.430475	0.474078	1247.21	153.422
GB HARZ 16	(Germany)	Harz Mts.	23 August, 2022	shale	51.8539	10.3659	655	0.150483	0.0434192	0.570094	0.630987	3574.76	362.236
GB HARZ 17	(Germany)	Harz Mts.	23 August, 2022	shale	51.8533	10.3608	626	0.153179	0.0382035	0.654143	0.841878	942.682	556.875
GB TW 16	(Germany)	Thüringer Wald Mts.	25 August, 2022	?greywacke and phyllite	50.558	10.9603	665	0.160704	0.0395537	0.434412	0.422511	1402.59	366.197
GB TW 10	(Germany)	Thüringer Wald Mts.	24 August, 2022	granite	50.8644	10.3867	608	0.199992	0.0435445	0.460299	0.398407	1781.15	257.469
GB TW 11	(Germany)	Thüringer Wald Mts.	24 August, 2022	granite	50.8658	10.3879	602	0.210019	0.042854	0.613494	1.3321	1765.94	182.528
GB TW 8	(Germany)	Thüringer Wald Mts.	24 August, 2022	granite	50.7921	10.478	506	0.164601	0.0530534	0.696779	0.605636	990.958	397.957
GB TW 9	(Germany)	Thüringer Wald Mts.	24 August, 2022	granite	50.8642	10.3879	621	0.179105	0.0396932	0.675446	0.620661	788.882	159.397
GB TW 17	(Germany)	Thüringer Wald Mts.	25 August, 2022	greywacke and phyllite	50.5691	10.9528	667	0.141081	0.053987	0.654803	0.643281	1331.14	130.223
GB TW 18	(Germany)	Thüringer Wald Mts.	25 August, 2022	greywacke and phyllite	50.5642	10.9844	622	0.172749	0.0388437	0.520198	0.530053	2627.27	243.386
GB TW 19	(Germany)	Thüringer Wald Mts.	25 August, 2022	greywacke and phyllite	50.5718	10.9825	628	0.21658	0.0373368	0.539982	0.730122	957.216	89.5233
GB TW 2	(Germany)	Thüringer Wald Mts.	24 August, 2022	porphyry poor in quartz	51.5798	11.0111	684	0.352437	0.0400893	0.562193	0.728844	1630.53	302.752
GB TW 3	(Germany)	Thüringer Wald Mts.	24 August, 2022	porphyry poor in quartz	51.5801	11.0067	684	0.308528	0.0420653	0.469577	0.819462	653.952	162.174
GB TW 27	(Germany)	Thüringer Wald Mts.	25 August, 2022	quartzite	50.5241	11.141	773	0.170781	0.0401858	0.457083	0.337034	2201.24	142.371
GB TW 5	(Germany)	Thüringer Wald Mts.	24 August, 2022	rhyolite and porphyry	50.8143	10.5141	536	0.139609	0.0318997	0.367695	0.227025	492.19	156.242
GB TW 12	(Germany)	Thüringer Wald Mts.	24 August, 2022	rhyolite tuff and sediments	50.7655	10.563	774	0.142939	0.0473369	0.412092	0.336027	1430.47	161.296
GB TW 13	(Germany)	Thüringer Wald Mts.	24 August, 2022	rhyolite tuff and sediments	50.7722	10.5653	732	0.156749	0.0400749	0.662738	0.555205	1377.72	155.207
GB TW 14	(Germany)	Thüringer Wald Mts.	24 August, 2022	rhyolite tuff and sediments	50.7721	10.5644	730	0.227596	0.0424537	0.528697	0.78938	1299.41	221.603
GB TW 15	(Germany)	Thüringer Wald Mts.	24 August, 2022	rhyolite tuff and sediments	50.8417	10.548	569	0.157184	0.0311588	0.410717	0.391927	2275.07	191.781
GB TW 1	(Germany)	Thüringer Wald Mts.	24 August, 2022	sediments with basalt clasts	50.8437	10.5222	705	0.177512	0.0445571	0.575118	0.435325	1807.01	135.447
GB TW 4	(Germany)	Thüringer Wald Mts.	24 August, 2022	sediments with basalt clasts	50.8419	10.5212	717	0.358378	0.0474712	0.42774	0.53735	652.674	170.481
GB TW 20	(Germany)	Thüringer Wald Mts.	25 August, 2022	shales	50.5789	10.9993	637	0.2232	0.0422372	0.673346	1.21293	1137.67	168.365
GB TW 21	(Germany)	Thüringer Wald Mts.	25 August, 2022	shales	50.5725	11.1095	780	0.278413	0.0376912	0.584111	0.638271	468.865	315.592
GB TW 22	(Germany)	Thüringer Wald Mts.	25 August, 2022	shales	50.5731	11.1091	786	0.216619	0.0404453	0.431262	0.335404	398.963	132.178
GB TW 23	(Germany)	Thüringer Wald Mts.	25 August, 2022	shales	50.575	11.1161	721	0.290126	0.0362241	0.465557	0.421076	924.276	97.9405
GB TW 24	(Germany)	Thüringer Wald Mts.	25 August, 2022	shales	50.5916	11.115	608	0.189085	0.0396386	0.37685	0.391474	1929.89	234.808
GB TW 25	(Germany)	Thüringer Wald Mts.	25 August, 2022	shales	50.5916	11.1137	623	0.17576	0.0482914	0.408579	0.416444	4017.18	202.924
GB TW 26	(Germany)	Thüringer Wald Mts.	25 August, 2022	shales	50.5908	11.1113	603	0.16947	0.0346113	0.351044	0.356216	2580.5	123.396
GB TW 28	(Germany)	Thüringer Wald Mts.	25 August, 2022	shales	50.5252	11.1535	752	0.220931	0.0564555	0.983745	0.945434	173.712	77.0353
GB TW 6	(Germany)	Thüringer Wald Mts.	24 August, 2022	shales, sandstones	50.7941	10.4855	596	0.149719	0.0416948	0.471076	0.497023	4320.44	107.21
GB TW 7	(Germany)	Thüringer Wald Mts.	24 August, 2022	shales, sandstones	50.7928	10.4816	542	0.184847	0.0485395	0.946918	1.01227	1138.84	324.115
GB BENESOV 3	Bohemian Massif	Gratzen Mts.	9 August, 2022	Gneiss	48.6987	14.6592	741	0.163507	0.0364801	0.487922	0.372436	1838.24	173.543
GB POH.VES 1	Bohemian Massif	Gratzen Mts.	9 August, 2022	Gneiss	48.6617	14.6496	767	0.173395	0.038086	0.666799	0.727426	536.897	94.7941
GB BENESOV 1	Bohemian Massif	Gratzen Mts.	9 August, 2022	Granite	48.7192	14.6318	691	0.152463	0.0421423	0.647619	0.456575	1991.3	118.803
GB BENESOV 2	Bohemian Massif	Gratzen Mts.	9 August, 2022	Granite	48.7154	14.6365	724	0.206532	0.0518508	0.777187	0.470825	1636.54	115.47
GB POH.VES 2	Bohemian Massif	Gratzen Mts.	9 August, 2022	Granite	48.6427	14.639	795	0.234071	0.0427814	0.594355	0.788199	791.913	271.95
GB POH.VES 3	Bohemian Massif	Gratzen Mts.	9 August, 2022	Granite	48.6042	14.7036	937	0.152273	0.0527209	0.728842	0.687687	904.935	409.372
GB KARLSTIFT 1	Bohemian Massif	Gratzen Mts.	9 August, 2022	Granite, granodiorite, diorite	48.6197	14.7879	886	0.112202	0.0378612	0.445901	0.380278	956.978	100.332
GB KARLSTIFT 2	Bohemian Massif	Gratzen Mts.	9 August, 2022	Granite, granodiorite, diorite	48.6275	14.8159	750	0.177476	0.0519395	1.24688	0.904581	492.295	160.079
GB KARLSTIFT 3	Bohemian Massif	Gratzen Mts.	9 August, 2022	Granite, granodiorite, diorite	48.6409	14.8215	657	0.176329	0.0570176	0.7155	0.488956	1499.51	124.714
GB HEINRICHS 1	Bohemian Massif	Gratzen Mts.	10 August, 2022	Granite, granodiorite, diorite	48.7442	14.8203	698	0.111278	0.0493328	0.537751	0.375619	3883.61	107.795
GB HEINRICHS 2	Bohemian Massif	Gratzen Mts.	10 August, 2022	Granite, granodiorite, diorite	48.7306	14.818	818	0.218544	0.0492818	0.561804	0.991493	4389.54	373.232
GB HEINRICHS 3	Bohemian Massif	Gratzen Mts.	10 August, 2022	Granite, granodiorite, diorite	48.7293	14.8041	798	0.208616	0.0573161	1.44824	0.641367	581.278	198.01
GB HEINRICHS 4	Bohemian Massif	Gratzen Mts.	10 August, 2022	Granite, granodiorite, diorite	48.6792	14.7455	912	0.136068	0.0409023	0.591565	0.331006	1100.44	162.658
GB HEINRICHS 5	Bohemian Massif	Gratzen Mts.	10 August, 2022	Granite, granodiorite, diorite	48.6739	14.7674	934	0.139441	0.0424349	0.708328	0.440007	334.76	121.301
GB HEINRICHS 6	Bohemian Massif	Gratzen Mts.	10 August, 2022	Granite, granodiorite, diorite	48.672	14.778	994	0.289579	0.0467183	0.6678	0.682551	570.861	283.411
MKB6 2.8.2022	Bohemian Massif	Ore Mts.	2 August, 2022	Basalt	50.6932	13.5579	798	0.332496	0.0360899	0.619271	0.552907	741.662	218.491
MKB7 2.8.2022	Bohemian Massif	Ore Mts.	2 August, 2022	Basalt	50.6932	13.5579	799	0.343501	0.0492333	0.925275	0.744335	872.642	293.177
MKB8 2.8.2022	Bohemian Massif	Ore Mts.	2 August, 2022	Basalt	50.6933	13.5578	798	0.26137	0.0447734	0.652016	0.551139	930.528	255.111
MKB10A 2.8.2022	Bohemian Massif	Ore Mts.	2 August, 2022	Granite porphyry	50.6419	13.6131	830	0.254072	0.0386884	0.416229	0.357965	813.799	192.145
MKB10B 2.8.2022	Bohemian Massif	Ore Mts.	2 August, 2022	Granite porphyry	50.6419	13.6131	830	0.235074	0.0384038	0.396394	0.302475	676.026	148.528
MKB16 2.8.2022	Bohemian Massif	Ore Mts.	2 August, 2022	Granite porphyry	50.7092	13.557	729	0.150913	0.0490881	0.485422	0.467453	2310.68	333.194
MKB1A 2.8.2022	Bohemian Massif	Ore Mts.	2 August, 2022	Granite porphyry	50.7065	13.5827	755	0.251676	0.040198	0.787679	0.553412	689.741	231.556
MKB1B 2.8.2022	Bohemian Massif	Ore Mts.	2 August, 2022	Granite porphyry	50.7065	13.5827	755	0.29573	0.0401052	0.683754	0.715398	1105.65	222.591
MKB2A 2.8.2022	Bohemian Massif	Ore Mts.	2 August, 2022	Granite porphyry	50.7065	13.5825	754	0.226399	0.0389976	0.544221	0.49498	1101.35	229.393
MKB2B 2.8.2022	Bohemian Massif	Ore Mts.	2 August, 2022	Granite porphyry	50.7065	13.5825	754	0.244941	0.0403563	0.651581	0.674911	1382.73	445.87
MKB9A 2.8.2022	Bohemian Massif	Ore Mts.	2 August, 2022	Granite porphyry	50.642	13.6122	843	0.234349	0.038325	0.682828	0.469751	663.882	220.946
MKB9B 2.8.2022	Bohemian Massif	Ore Mts.	2 August, 2022	Granite porphyry	50.642	13.6122	843	0.252389	0.0347707	0.504944	0.472636	1063.14	282.877
MKB14 2.8.2022	Bohemian Massif	Ore Mts.	2 August, 2022	Ignimbrite and porphyry	50.7101	13.5792	734	0.157568	0.0375826	0.401961	0.303155	456.285	156.102
MKB15 2.8.2022	Bohemian Massif	Ore Mts.	2 August, 2022	Ignimbrite and porphyry	50.7105	13.5789	737	0.256445	0.0410372	0.416521	0.324443	187.211	152.447
MKB3 2.8.2022	Bohemian Massif	Ore Mts.	2 August, 2022	Ignimbrite and porphyry	50.7102	13.5793	736	0.297211	0.0378352	0.430531	0.49233	378.289	185.305
MKB11 2.8.2022	Bohemian Massif	Ore Mts.	2 August, 2022	Metagranite	50.6352	13.5999	794	0.203272	0.0378696	0.450357	0.350172	551.082	156.975
MKB12 2.8.2022	Bohemian Massif	Ore Mts.	2 August, 2022	Metagranite	50.635	13.5999	793	0.221476	0.0368011	0.443617	0.363988	573.35	216.642
MKB13A 2.8.2022	Bohemian Massif	Ore Mts.	2 August, 2022	Metagranite	50.6351	13.6001	794	0.137705	0.0405661	0.426959	0.271136	461.402	169.116
MKB13B 2.8.2022	Bohemian Massif	Ore Mts.	2 August, 2022	Metagranite	50.6351	13.6001	794	0.13176	0.0370305	0.336546	0.222889	372.651	152.099
MKB4A 2.8.2022	Bohemian Massif	Ore Mts.	2 August, 2022	Metagranite	50.7092	13.5574	733	0.174554	0.0415657	0.447386	0.498317	2873.15	282.025
MKB4B 2.8.2022	Bohemian Massif	Ore Mts.	2 August, 2022	Metagranite	50.7092	13.5574	733	0.166414	0.0426229	0.449661	0.444537	2724.74	280.778
MKB4C 2.8.2022	Bohemian Massif	Ore Mts.	2 August, 2022	Metagranite	50.7092	13.5574	733	0.136443	0.0403244	0.50096	0.48319	2684.23	287.461
MKB5 2.8.2022	Bohemian Massif	Ore Mts.	2 August, 2022	Metagranite	50.709	13.5564	722	0.0911054	0.0404974	0.387288	0.277259	1578.68	211.702
GB CERNA HORA 1	Bohemian Massif		11 August, 2022	Gneiss	49.405	16.593	477	0.21896	0.0451133	0.565828	0.777073	2020.13	208.768
GB CERNA HORA 2	Bohemian Massif		11 August, 2022	Gneiss	49.4042	16.5926	486	0.188375	0.0392843	0.649757	0.813401	3234.18	218.13
GB CERNA HORA 3	Bohemian Massif		11 August, 2022	Gneiss	49.4064	16.5947	444	0.248133	0.0418963	0.569563	0.722669	954.057	137.571
GB SYNALOV 1	Bohemian Massif		11 August, 2022	Gneiss	49.4367	16.4074	597	0.229406	0.0471548	1.08992	0.901887	1355.78	135.421
GB SYNALOV 2	Bohemian Massif		11 August, 2022	Gneiss	49.4341	16.4063	599	0.173898	0.051457	1.65456	0.798192	1337.99	109.606
GB SYNALOV 3	Bohemian Massif		11 August, 2022	Gneiss	49.4411	16.4042	630	0.328948	0.0390709	1.34039	2.25662	3876.61	228.363
GB BYSTRICE 1	Bohemian Massif		10 August, 2022	Granite	48.9917	15.1819	711	0.131396	0.0503486	0.885452	0.532644	1361.73	249.191
GB BYSTRICE 2	Bohemian Massif		10 August, 2022	Granite	48.9815	15.1771	675	0.146505	0.036796	0.651254	0.902404	2074.9	295.064
GB HOMOLKA 1	Bohemian Massif		10 August, 2022	Granite	49.0221	15.0202	488	0.141477	0.0717062	1.16037	0.556544	1226.38	114.601
GB HOMOLKA 2	Bohemian Massif		10 August, 2022	Granite	49.0265	15.0027	519	0.115457	0.0570043	0.914868	0.592302	1017.86	247.105
GB HOMOLKA 3	Bohemian Massif		10 August, 2022	Granite	49.0225	15.0059	490	0.271216	0.059592	0.770772	0.493215	506.358	213.233
GB HOMOLKA 4	Bohemian Massif		10 August, 2022	Granite	49.0219	15.0178	488	0.214614	0.0526828	1.17001	1.18286	1453.34	305.05
GB SUCHY 1	Bohemian Massif		11 August, 2022	Greywacke	49.4795	16.7716	667	0.197656	0.0380265	0.517309	0.541799	1740.21	166.313
GB SUCHY 2	Bohemian Massif		11 August, 2022	Greywacke	49.4812	16.7739	669	0.180994	0.0412466	0.516062	0.550496	3260.81	123.709
GB SUCHY 3	Bohemian Massif		11 August, 2022	Greywacke	49.4913	16.7596	679	0.128959	0.0332135	0.37169	0.378653	3306.12	115.678
GB VSETEC 1	Bohemian Massif		9 August, 2022	Metagranite	49.2381	14.2899	556	0.27373	0.0586697	0.601986	0.767018	3860.74	268.71
GB VSETEC 4	Bohemian Massif		9 August, 2022	Metagranite (migmatite)	49.232	14.3036	555	0.16195	0.0403687	0.701498	0.566837	4512.01	144.063
GB VSETEC 2	Bohemian Massif		9 August, 2022	Migmatite	49.2331	14.2952	624	0.230076	0.0433434	0.951359	0.812586	1576.33	287.406
GB VSETEC 3	Bohemian Massif		9 August, 2022	Migmatite	49.2319	14.3056	554	0.139533	0.0528768	1.2378	0.654126	1937.09	117.383
GB VSETEC 5	Bohemian Massif		9 August, 2022	Migmatite	49.2355	14.3121	522	0.128877	0.0385528	0.604902	0.499994	3383.79	242.695
GB FILIPKA 1	Carpathian Mts.	Beskid Mts.	14 August, 2022	Sandstone, conglomerate, mudrock	49.6155	18.7682	664	0.188218	0.045841	0.570794	0.834881	6269.49	470.099
GB FILIPKA 2	Carpathian Mts.	Beskid Mts.	14 August, 2022	Sandstone, conglomerate, mudrock	49.6154	18.7677	771	0.101485	0.0398233	0.738297	0.415198	2778.1	178.886
GB FILIPKA 3	Carpathian Mts.	Beskid Mts.	14 August, 2022	Sandstone, mudrock	49.6245	18.7842	827	0.141773	0.0502354	0.552516	0.468364	1831.04	463.527
GB FILIPKA 4	Carpathian Mts.	Beskid Mts.	14 August, 2022	Sandstone, mudrock	49.6252	18.7814	827	0.147434	0.0391271	0.447218	0.452208	2266.21	316.109
GB FILIPKA 5	Carpathian Mts.	Beskid Mts.	14 August, 2022	Sandstone, mudrock	49.62	18.7761	684	0.144727	0.0448256	0.529664	0.504599	1290.89	391.949
GB FILIPKA 6	Carpathian Mts.	Beskid Mts.	14 August, 2022	Sandstone, mudrock	49.6209	18.7794	695	0.208092	0.0331401	0.975427	0.657157	452.395	331.12
GB TYRA 1	Carpathian Mts.	Beskid Mts.	14 August, 2022	Sandstone, mudrock	49.6077	18.6482	634	0.148759	0.0427719	0.713664	0.454063	1381.18	170.341
GB TYRA 2	Carpathian Mts.	Beskid Mts.	14 August, 2022	Sandstone, mudrock	49.6085	18.6484	622	0.135243	0.0394982	1.00593	0.586467	867.076	182.676
GB TYRA 3	Carpathian Mts.	Beskid Mts.	14 August, 2022	Sandstone, mudrock	49.6046	18.6216	593	0.182662	0.0620206	1.02195	0.473101	242.812	145.955
GB TYRA 4	Carpathian Mts.	Beskid Mts.	14 August, 2022	Sandstone, mudrock	49.6125	18.637	513	0.183575	0.0481933	0.911365	0.789951	371.119	204.693
GB TYRA 10	Carpathian Mts.	Beskid Mts.	15 August, 2022	Sandstone, mudrock	49.63	18.6403	789	0.119105	0.0440633	0.465298	0.425636	2236.27	396.117
GB TYRA 11	Carpathian Mts.	Beskid Mts.	15 August, 2022	Sandstone, mudrock	49.6313	18.6392	761	0.142634	0.0495339	1.17877	0.614935	727.726	361.664
GB TYRA 12	Carpathian Mts.	Beskid Mts.	15 August, 2022	Sandstone, mudrock	49.6336	18.6303	725	0.188698	0.0342445	0.641684	0.85375	530.496	265.076
GB TYRA 13	Carpathian Mts.	Beskid Mts.	15 August, 2022	Sandstone, mudrock	49.6368	18.6355	537	0.158291	0.0404775	0.529921	0.55568	1606.12	258.97
GB TYRA 14	Carpathian Mts.	Beskid Mts.	15 August, 2022	Sandstone, mudrock	49.6375	18.6367	502	0.212375	0.0445811	1.11548	0.838185	773.241	366.345
GB TYRA 5	Carpathian Mts.	Beskid Mts.	15 August, 2022	Sandstone, mudrock	49.6287	18.635	887	0.115552	0.0538709	0.690715	0.498923	4099.64	343.146
GB TYRA 6	Carpathian Mts.	Beskid Mts.	15 August, 2022	Sandstone, mudrock	49.6284	18.6333	894	0.127516	0.0516956	0.587404	0.403583	2984.6	207.724
GB TYRA 7	Carpathian Mts.	Beskid Mts.	15 August, 2022	Sandstone, mudrock	49.6247	18.624	943	0.279364	0.0854157	0.676598	0.961882	1254.44	513.271
GB TYRA 8	Carpathian Mts.	Beskid Mts.	15 August, 2022	Sandstone, mudrock	49.6215	18.614	1019	0.202601	0.0563631	0.457579	0.25566	831.741	287.673
GB TYRA 9	Carpathian Mts.	Beskid Mts.	15 August, 2022	Sandstone, mudrock	49.6175	18.619	898	0.118302	0.0369076	0.525351	0.309923	1037.83	248.992
VH B 220825	Carpathian Mts.	Beskid Mts.	25 August, 2022	Sandstone, mudrock	49.6134	18.7909	750	0.119845	0.0360864	0.927406	0.603156	1813.49	466.134
VH F 220825 M	Carpathian Mts.	Beskid Mts.	25 August, 2022	Sandstone, mudrock	49.6127	18.7898	740	0.202356	0.0539732	0.663622	0.618323	1726.08	401.702
VH F 220825 S	Carpathian Mts.	Beskid Mts.	25 August, 2022	Sandstone, mudrock	49.6127	18.7898	740	0.199851	0.0492568	0.584714	0.860772	983.19	459.999
VH K 220825 1	Carpathian Mts.	Beskid Mts.	25 August, 2022	Sandstone, mudrock	49.6157	18.7917	730	0.159383	0.0619366	0.785077	0.726441	1597.76	296.069
VH K 220825 2	Carpathian Mts.	Beskid Mts.	25 August, 2022	Sandstone, mudrock	49.6157	18.7917	730	0.151102	0.0627448	0.829227	0.498467	1253.42	185.233
VH M 220825	Carpathian Mts.	Beskid Mts.	25 August, 2022	Sandstone, mudrock	49.6167	18.7973	640	0.138333	0.0377837	0.738305	0.436118	752.312	258.664
VH M 220825 2	Carpathian Mts.	Beskid Mts.	25 August, 2022	Sandstone, mudrock	49.6167	18.7973	640	0.137111	0.0411725	0.574114	0.39633	1185.52	210.375
VH M 220825 3	Carpathian Mts.	Beskid Mts.	25 August, 2022	Sandstone, mudrock	49.6167	18.7973	640	0.282107	0.0374905	0.952707	0.829803	1426.19	504.027
VH PK 220825 D	Carpathian Mts.	Beskid Mts.	25 August, 2022	Sandstone, mudrock	49.611	18.7966	750	0.157968	0.038323	0.486087	0.647925	2790.91	471.104
VH PK 220825 H	Carpathian Mts.	Beskid Mts.	25 August, 2022	Sandstone, mudrock	49.611	18.7966	750	0.132968	0.0709052	0.590338	0.417854	2431.75	200.512
VH PS 220825 M	Carpathian Mts.	Beskid Mts.	25 August, 2022	Sandstone, mudrock	49.6114	18.7957	740	0.135809	0.062865	1.17905	0.526464	1611.57	145.204
VH PS 220825 S	Carpathian Mts.	Beskid Mts.	25 August, 2022	Sandstone, mudrock	49.6114	18.7957	740	0.123887	0.055953	0.569325	0.369595	1768.8	249.539
VH SP 220825 M	Carpathian Mts.	Beskid Mts.	25 August, 2022	Sandstone, mudrock	49.6143	18.7937	690	0.194248	0.0370835	0.607023	0.391728	1099.02	175.807
VH SP 220825 S	Carpathian Mts.	Beskid Mts.	25 August, 2022	Sandstone, mudrock	49.6143	18.7937	690	0.192899	0.0412431	0.609238	0.488927	1303.79	179.36
VH SS 220825 O	Carpathian Mts.	Beskid Mts.	25 August, 2022	Sandstone, mudrock	49.6143	18.7946	700	0.173099	0.0407363	0.742276	0.465644	980.989	217.795
VH SS 220825 P	Carpathian Mts.	Beskid Mts.	25 August, 2022	Sandstone, mudrock	49.6143	18.7946	700	0.169327	0.0446558	0.766787	0.554562	1366.21	168.289
GB VRCH PREDMIER 1	Carpathian Mts.		13 August, 2022	Arcosic sanstone, conglomerate	49.4889	18.5806	780	0.092594	0.0415092	0.47835	0.302678	1160.08	90.117
GB VRCH PREDMIER 2	Carpathian Mts.		13 August, 2022	Arcosic sanstone, conglomerate	49.4865	18.5663	720	0.0686004	0.0390179	0.844573	0.388061	290.147	77.5696
GB VRCH PREDMIER 3	Carpathian Mts.		13 August, 2022	Arcosic sanstone, conglomerate	49.4891	18.5669	671	0.246465	0.0325109	1.42105	0.833502	1093.61	266.144
GB OSCADNICA 1	Carpathian Mts.		13 August, 2022	Mudrock, sandstone	49.4352	18.9563	669	0.266505	0.0398159	0.70347	0.652835	1711.6	207.364
GB OSCADNICA 2	Carpathian Mts.		13 August, 2022	Mudrock, sandstone	49.4377	18.9484	654	0.221184	0.0392628	0.59664	0.832866	1597.3	434.323
GB VRCH PREDMIER 6	Carpathian Mts.		13 August, 2022	Mudrock, sandstone	49.4953	18.5433	858	0.148991	0.0496815	0.753327	0.588435	1369.5	427.199
GB VRCH PREDMIER 7	Carpathian Mts.		13 August, 2022	Mudrock, sandstone	49.4935	18.5413	860	0.0958695	0.0381652	0.702414	0.355528	632.132	115.623
GB LODNO 1	Carpathian Mts.		13 August, 2022	Mudrock, sandstone with glauconite	49.3376	18.8814	616	0.137454	0.037133	0.558027	0.662766	185.12	134.069
GB LODNO 2	Carpathian Mts.		13 August, 2022	Mudrock, sandstone with glauconite	49.3369	18.8836	609	0.173718	0.0420776	0.817331	1.11974	1322.08	152.167
GB JAVORINA 1	Carpathian Mts.		12 August, 2022	Quartz carbonate sandstones, silty claystones	48.8556	17.6825	895	0.215432	0.0653252	0.924718	0.75285	428.684	29.8779
GB NOVA LHOTA 1	Carpathian Mts.		12 August, 2022	Quartz carbonate sandstones, silty claystones	48.8408	17.6157	713	0.273877	0.0418417	1.03922	1.36417	735.306	83.6801
GB JAVORINA 2	Carpathian Mts.		12 August, 2022	Quartz, carbonate sandstones, silty claystones	48.8465	17.6923	743	0.227675	0.0697564	1.00684	0.887703	584.603	121.322
GB VRCH PREDMIER 4	Carpathian Mts.		13 August, 2022	Sandstone, conglomerate	49.4561	18.525	721	0.190221	0.0473051	0.596264	0.580807	1371.63	233.51
GB VRCH PREDMIER 5	Carpathian Mts.		13 August, 2022	Sandstone, conglomerate	49.456	18.5241	722	0.15477	0.0528555	0.702468	0.477731	1379.69	158.493
GB CERVENY KAMEN 1	Carpathian Mts.		12 August, 2022	Sandstone, mudrock	49.1309	18.1086	525	0.155664	0.0413969	0.733283	0.561726	542.579	95.3496
GB CERVENY KAMEN 2	Carpathian Mts.		12 August, 2022	Sandstone, mudrock	49.1306	18.1032	587	0.188108	0.0525571	0.628601	0.790503	1951.38	133.407
GB NOVA LHOTA 2	Carpathian Mts.		12 August, 2022	Sandstone, mudrock	48.8512	17.6093	661	0.274906	0.0393194	0.854967	0.919139	471.106	170.494
GB NOVA LHOTA 3	Carpathian Mts.		12 August, 2022	Sandstone, mudrock	48.8445	17.604	677	0.181805	0.0442554	0.895542	0.657267	1800.72	75.8014
